# Supplementary material for: In Vitro and In Vivo Efficacy of the Essential Oil from the Leaves of Annona amazonica R.E. Fries (Annonaceae) Against Liver Cancer
Source: Molecules. 2025 Aug 2;30(15):3248. doi: 10.3390/molecules30153248 (PMC12348787; doi:10.3390/molecules30153248)
Supplement: Supplementary file 1 [file molecules-30-03248-s001.zip]

Archive with 1 entries (1 files):
- molecules-3748800-supplementary.pdf
